# Supplementary material for: Nanoplastics and Microplastics May Be Damaging Our Livers
Source: Toxics. 2022 Oct 4;10(10):586. doi: 10.3390/toxics10100586 (PMC9610555; doi:10.3390/toxics10100586)
Supplement: Supplementary file 1 [file toxics-10-00586-s001.zip]

Archive with 1 entries (1 files):
- toxics-1919449-supplementary.xlsx
