# Supplementary material for: Nanoplastics and Microplastics May Be Damaging Our Livers
Source: Toxics. 2022 Oct 4;10(10):586. doi: 10.3390/toxics10100586 (PMC9610555; doi:10.3390/toxics10100586)
Supplement: Supplementary file 1 [file toxics-10-00586-s001.zip › toxics-1919449-supplementary.xlsx]

## Sheet: Sheet1
Table S1: Word frequency table for keyword analysis
Count	Centrality	Year	Keyword
85	0	2013	microplastics
50	0.03	2016	fish
44	0.11	2017	oxidative stress
41	0	2018	toxicity
39	0.04	2016	ingestion
32	0.18	2013	accumulation
31	0.02	2016	exposure
26	0.03	2016	nanoparticle
25	0.1	2018	nanoplastics
24	0.18	2013	marine environment
22	0.03	2018	polystyrene microplastics
18	0.02	2018	liver
16	0.04	2016	bioaccumulation
16	0.05	2017	sea
16	0.05	2015	plastic debri
16	0.21	2017	biomarker
14	0.02	2018	zebrafish
14	0.03	2016	particle
14	0.11	2018	water
13	0	2019	metabolism
13	0.01	2018	pollution
12	0.1	2015	environment
11	0.05	2016	pollutant
11	0.1	2016	goby pomatoschistus microp
10	0.03	2018	microplastic
10	0.07	2018	gene expression
10	0.08	2015	mussel
10	0.18	2013	debri
9	0.05	2019	polyethylene
8	0.01	2020	dicentrarchus labrax linnaeus
8	0.03	2019	european sea ba
8	0.03	2021	inflammation
8	0.08	2017	apoptosis
8	0.15	2016	expression
7	0	2017	gastrointestinal tract
7	0	2018	zebrafish danio rerio
7	0.03	2018	lipid metabolism
7	0.07	2017	demersal fish
7	0.12	2016	danio rerio
7	0.12	2016	contaminant
7	0.18	2019	dna damage
6	0.02	2018	contamination
6	0.05	2017	juvenile
6	0.06	2016	histopathology
6	0.12	2015	mytilus edulis l.
5	0.01	2020	virgin microplastics
5	0.01	2021	mechanism
5	0.02	2020	gut microbiota
5	0.03	2020	plastic ingestion
5	0.03	2017	mediterranean sea
5	0.05	2017	endocrine disruption
5	0.05	2020	transport
5	0.14	2016	marine
4	0	2018	polystyrene nanoparticle
4	0	2021	autophagy
4	0	2020	rainbow trout
4	0.01	2019	plastic pollution
4	0.01	2020	histology
4	0.01	2015	sediment
4	0.02	2016	ecosystem
4	0.05	2020	plastics
4	0.05	2018	biomarker response
4	0.07	2018	behavior
4	0.1	2018	coastal
4	0.11	2018	tissue
3	0	2018	l.
3	0	2022	hepatotoxicity
3	0	2021	cell
3	0	2021	mytilus eduli
3	0	2015	polymer
3	0	2020	ecotoxicology
3	0	2021	plastic
3	0	2021	aquaculture
3	0.01	2018	marine debri
3	0.01	2021	response
3	0.02	2020	polystyrene
3	0.03	2021	damage
3	0.03	2017	carcinus maena
3	0.04	2020	chemical
3	0.05	2016	mercury
3	0.06	2017	fresh water
3	0.08	2017	biodistribution
3	0.09	2019	coastal water
3	0.09	2019	aggregation
3	0.11	2019	additive
3	0.11	2018	daphnia magna
2	0	2021	glutathione s transferase
2	0	2020	north sea
2	0	2020	acetylcholinesterase
2	0	2021	europeansea ba
2	0	2018	microplastic pollution
2	0	2021	impact
2	0	2021	microbiota
2	0	2020	freshwater
2	0	2022	size
2	0.01	2021	oreochromis niloticus
2	0.01	2020	sorption
2	0.01	2021	nanoplastics (nps)
2	0.01	2020	immunotoxicity
2	0.01	2019	persistent organic pollutant
2	0.01	2020	amphibian
2	0.01	2019	waste water
2	0.01	2021	pathway
2	0.01	2021	muscle
2	0.01	2021	gill
2	0.01	2021	trophic transfer
2	0.01	2021	polystyrene nanoplastics
2	0.01	2020	nile tilapia
2	0.02	2021	health
2	0.02	2019	risk
2	0.02	2019	heavy metal
2	0.02	2021	testi
2	0.02	2022	pharmaceutical
2	0.02	2018	1st evidence
2	0.02	2021	survival
2	0.03	2021	uptake
2	0.03	2018	degradation
2	0.03	2018	acute toxicity
2	0.03	2021	activation
2	0.03	2018	china
2	0.04	2021	system
2	0.04	2021	genotoxicity
2	0.04	2021	freshwater fish
2	0.04	2021	plasticdebri
2	0.05	2017	atlantic
2	0.05	2021	organophosphate flame retardant
2	0.06	2021	metabolomics
2	0.06	2020	metal
2	0.06	2021	reproduction
2	0.06	2022	compensatoryresponse
2	0.07	2017	antioxidant
2	0.07	2017	catfish clarias gariepinus
2	0.08	2018	antioxidant defense
1	0	2019	body composition
1	0	2017	gene
1	0	2016	chain amino acid
1	0	2015	perfluorinated compound
1	0	2021	ampk
1	0	2018	caretta caretta
1	0	2015	partition
1	0	2019	carbon nanotube
1	0	2019	commercial fish
1	0	2022	bacteria
1	0	2018	bpa
1	0	2016	food web
1	0	2019	discrimination
1	0	2016	gene transcription
1	0	2018	brominated flame retardant
1	0	2016	blood biochemistry
1	0	2016	arctic seabird
1	0	2016	benzo[a]pyrene
1	0	2013	polychlorinated biphenyl
1	0	2017	gilthead seabream
1	0	2017	effect
1	0	2022	cadmium
1	0	2015	electrostatic interaction
1	0	2017	abundance
1	0	2019	bivalve
1	0	2019	blubber
1	0	2022	cycle exposure
1	0	2015	plastic resin pellet
1	0	2021	antibody
1	0	2022	eduli
1	0	2018	cross-generational
1	0	2020	acid
1	0	2015	biotransformation
1	0	2018	body weight
1	0	2018	chronic toxicity
1	0	2016	cyp1a induction
1	0	2015	extraction
1	0	2022	[cu-64]cu-labeled polystyrene
1	0	2015	fosa
1	0	2022	binding
1	0	2020	antioxidant-related gene
1	0	2020	ammonia
1	0	2016	food intake
1	0	2021	acutetoxicity
1	0	2015	hong kong
1	0	2016	model
1	0	2013	risk assessment
1	0	2018	2beache
1	0	2020	adult
1	0	2016	energy metabolism
1	0	2016	glaciali
1	0	2015	marine organism
1	0	2021	anaerobic glycolysis
1	0	2022	acetylcholinesterase inhibition
1	0	2019	brain
1	0	2021	amino acid metabolism
1	0	2018	dermochelys coriacea
1	0	2022	antibiotic
1	0	2016	aromatic hydrocarbons pah
1	0	2022	ba
1	0	2021	16s rrna gene sequencing
1	0	2015	humic acid
1	0	2022	dicentrarchus labrax
1	0	2013	real time pcr
1	0	2018	diet exposure
1	0	2020	african catfish
1	0	2017	disruption
1	0	2015	adsorption
1	0	2019	disposition
1	0	2013	mytilus edulisl.
1	0	2017	ftir
1	0	2018	biotransfer
1	0	2022	antioxidant activity
1	0	2022	descendant
1	0	2017	engraulis encrasicolus
1	0	2015	organic matter
1	0	2013	polybrominated diphenyl ether
1	0	2022	antibiotic resistance gene
1	0	2016	fluorescence
1	0	2013	medaka oryzias latipe
1	0	2021	antioxidant enzyme
1	0	2017	fragment
1	0	2022	differentiation
1	0	2015	liver microsm
1	0	2018	combined exposure
1	0	2018	cardiotoxicity
1	0	2018	behavioral change
1	0	2018	bass dicentrarchus labrax
1	0	2022	cell death
1	0	2015	pfo
1	0	2018	atlantic subtropical gyre
1	0	2018	dietary
1	0	2018	aquatic organism
1	0	2021	3
1	0	2022	antioxidant response
1	0	2015	commercialfish
1	0	2015	debris ingestion
1	0	2022	[cu-64]
1	0	2015	ft-ir
1	0	2018	chewing
1	0	2020	antioxidant defensesystem
1	0	2018	diet
1	0.01	2019	di (2 ethylhexyl) phthalate
1	0.01	2021	3-dichloro-2-propyl)phosphate
1	0.01	2017	clupeiforme
1	0.01	2018	biomarkerresponse
1	0.01	2017	bluefin tuna
1	0.01	2019	blank control
1	0.01	2021	adverse reproductive outcm
1	0.01	2022	clarias gariepinus
1	0.01	2019	assay
1	0.01	2017	anthropogenicparticle
1	0.01	2019	bisphenol a
1	0.02	2020	aggressive behavior
1	0.02	2020	anxiety like behavior
1	0.02	2020	africancatfish
1	0.03	2021	antioxidant capacity
1	0.03	2017	chronic kidney disease
1	0.03	2019	carassius auratus
1	0.03	2021	adverse
1	0.03	2020	acetylcholinesterase activity
1	0.05	2019	combined toxicity
1	0.06	2020	aquatic pollution
